# Supplementary material for: Ecosystem Functions across Trophic Levels Are Linked to Functional and Phylogenetic Diversity
Source: PLoS One. 2015 Feb 18;10(2):e0117595. doi: 10.1371/journal.pone.0117595 (PMC4333825; doi:10.1371/journal.pone.0117595)
Supplement: S1 File — Zooplankton, chlorophyll a, environmental, spatial, trait, and phylogeny data for all ponds and species. (XLS) [file pone.0117595.s010.xls]

## Sheet: Zooplankton
Pond	Acanthocyclops	Alonella	Ceriodaphnia	Chydorus	Harpactacoida	Microcyclops	Sida	Simocephalus	Tropocyclops	Daphnia	Nauplii	Biomass (ug/L)
P02	153.471	0	0	1.55727	18.3251	81.4767	0	0	27.7489	2.69295	196.595
P12	153.471	0	0	0	34.7366	8.01823	0	0	32.8093	444.555	147.789
P13	38.0924	0	0	0	22.9766	0.572731	0	0	48.0663	828.33	139.077
P14	43.2868	0	0	0	11.102	149.861	0	0	15.4838	589.849	31.8804
P20	0	0	0	0	1.75798	0	0	0	3.31064	173.91	2.98994
P21	51.1571	0	0	0	1.88901	118.555	0	0	4.36378	0.815831	1.57642
P25	13.0647	0	0	0	0.204734	0	0	0	1.25837	0	1.09298
P26	6.61107	0.0377318	0.488708	0	9.46418	211.338	0	0	9.8563	0.554765	20.01
P27	0	0	0	0	0.5132	14.891	0	0	2.97039	0	0
P32	45.9627	0	0	0	2.06918	5.53258	0	0	2.92719	0	12.9634
P34	0	0	0.156387	0	2.98093	0	33.7008	0.948478	33.3062	155.156	16.069
P39	0	0	0	0	12.3004	2.2222	0	0	2.05767	468.507	51.7276
P40	0	0	0	0	9.69075	9.45006	0	0	5.67075	5.14045	28.2442
P42	19.6758	0	0	0	0.204734	42.9548	0	20.748	4.32057	0	0.19968
P43	34.1572	0	0	0	1.2284	122.278	0	0	0	0	20.3621
P45	9.12957	0	0	0	0.431307	2.0962	0	0	6.30263	110.999	1.35572
P51	19.6758	0	0.156387	0.519089	1.182	10.1144	0	0	2.02527	0.261066	4.46652
P52	49.2682	0	0	0	2.83352	208.337	120.761	0	5.80577	0	6.30568
P53	40.9257	0	0	0	1.93269	0	0	0	48.7414	0	21.5864
P54	0	0	0	0	0.955426	0.286365	0	0	3.0136	605.205	0.746172
P55	0	0	2.07212	0	2.04734	0	46.3947	0	1.24756	69.1413	9.52683
W06	0	0	0	0	0.409468	3.5853	0	0	0.745298	0	0.19968
W09	137.731	0	0	0	13.7172	72.1641	0	0	12.4216	0	23.3835

## Sheet: Environment
Pond	Elevation (m)	Area (ha)	Depth (cm)	Tree.Cover (%)	pH	DO (%)	DOC (mg/L)	DIC (mg/L)	TP (ug/L)	Wet_Days	Chl.a (ug/L)
P02	215	0.002	15	90	5.21	31.2	3.96	5.28	92.1983	45	3.03
P12	415	0.0053	22	20	5.25	8.6	22.16	5.95	315.213	31	5.03
P13	407	0.0021	52	60	5.49	8.5	17.69	4.75	161.243	45	6.9
P14	394	0.0006	29	75	5.51	28.6	9	3.94	110.233	37	6.87
P20	297	0.0069	52	80	4.95	26.2	7.58	4.32	36.2091	38	0
P21	303	0.0059	20	80	5.02	12	2.87	4.55	49.1297	179	1.3
P25	286	0.0084	23	60	5.09	22.5	4.58	6.04	78.4702	35	8.58
P26	305	0.0825	16	20	5.98	32.2	6.34	4.74	127.057	179	2.27
P27	231	0.0414	29	90	5.98	12.8	3.21	7.09	67.4338	38	9.67
P32	225	0.0027	26	90	6.06	24.1	2.79	6.04	76.9897	45	22.66
P34	363	0.0078	53	40	5.57	12	14.15	5.17	211.31	179	2.96
P39	404	0.0438	45	50	5.02	17.3	19.89	1.82	193.14	179	1.7
P40	404	0.0099	26	50	5.12	12.8	22.27	3.4	162.723	68	2.9
P42	295	0.001	53	30	5.18	14	10.77	3.1	91.9291	179	1.77
P43	204	0.0188	19	90	5.44	31	6.32	6.65	89.3719	65	0
P45	273	0.0779	33	20	5.71	9.9	17.7	4.52	121.404	179	3.72
P51	336	0.0723	32	30	6.63	34.1	3.47	7.86	56.9358	179	0.28
P52	347	0.1356	20	80	6.4	45.1	3.63	8.3	66.7609	179	7.79
P53	342	0.0231	48	40	6.03	110.7	11.42	3.74	114.809	31	33.77
P54	337	0.0409	47	20	6.57	7.7	5.8	11.62	50.8793	179	0.3
P55	382	0.0132	60	10	5.91	16.2	8.03	2.48	47.7838	179	4.74
W06	270	0.0236	15	90	5.56	23.7	5.86	5.34	4.44591	179	17.46
W09	260	0.0092	11	85	5.84	18.6	16.31	9.74	99.4662	31	11.09

## Sheet: Spatial
Pond	Long	Lat
P02	-73.0983	45.3297
P12	-73.0987	45.334
P13	-73.099	45.3341
P14	-73.099	45.3347
P20	-73.1024	45.334
P21	-73.1022	45.3336
P25	-73.1002	45.3255
P26	-73.102	45.3276
P27	-73.099	45.3284
P32	-73.0983	45.3291
P34	-73.1025	45.3369
P39	-73.0994	45.336
P40	-73.0998	45.3362
P42	-73.1025	45.3335
P43	-73.0982	45.3296
P45	-73.0887	45.3248
P51	-73.0847	45.3314
P52	-73.0844	45.3312
P53	-73.0885	45.3328
P54	-73.0866	45.332
P55	-73.0831	45.329
W06	-73.1026	45.3326
W09	-73.0845	45.3349

## Sheet: Traits
	body.length	feed.type	habitat	trophic.group	feed.type2
Acanthocyclops	1.14	Raptorial	Interm	OmniCarn	Raptorial
Alonella	0.26	C.filtr	Littoral	Herbivore	Filter
Ceriodaphnia	0.47	D.filtr	Pelagic	Herbivore	Filter
Chydorus	0.29	C.filtr	Interm	Herbivore	Filter
Harpactacoida	0.47	Raptorial	Interm	Omnivore	Raptorial
Microcyclops	0.5	Raptorial	Pelagic	OmniHerb	Raptorial
Sida	1.47	S.filtr	Interm	Herbivore	Filter
Simocephalus	0.97	D.filtr	Littoral	Herbivore	Filter
Tropocyclops	0.7	Raptorial	Pelagic	OmniHerb	Raptorial
Daphnia	1.2	D.filtr	Pelagic	Herbivore	Filter

## Sheet: Phylo
((((Acanthocyclops:278.124817,Microcyclops:278.124817):62.970398,Tropocyclops:341.095216):89.187805,Harpactacoida:431.095216):131.71698,(((Alonella:78.15966,Chydorus:78.15966):271.762001,((Ceriodaphnia:244.623596,Daphnia:244.623597):41.370453,Simocephalus:285.99405):63.927612):57.417328,Sida:407.33899):154.66101);
